# Supplementary material for: Evaluation of the utility of cardiac biomarkers for risk stratification in patients with lower extremity artery disease: A retrospective study
Source: PLoS One. 2025 Apr 29;20(4):e0321491. doi: 10.1371/journal.pone.0321491 (PMC12040207; doi:10.1371/journal.pone.0321491)
Supplement: S1 Data — (XLSX) [file pone.0321491.s001.xlsx]

## Sheet: Tabelle1
Code	sex_num	ALTER_DES_PATIENTEN.1	CLI_neu	EW_orig_L_TNT_corr_napara	death	ln_EW_orig_L_PBNPL1_corr	ln_BNP_Troponin_ratio	ln_EW_orig_L_CKMBS0_corr	ln_EW_orig_L_MYO_corr_npara	Nikotin_num.1	IDDM_num.1	NIDDM_num.1	PLAVIX.1	STATINE.1	TASS.1	Adipositas_num.1	BMI_corr.1
1	0	73	0	0.005	0	9.31263	14.6109	3.3322	3.84802	0	0	0	0	0	0	0	22.5466
2	1	57	0	0.005	0	9.05088	14.3492	2.83321	3.54962	1	1	0	0	1	0	1	36.8278
3	1	87	1	0.005	0	8.97702	14.2753	2.77259	4.32148	0	0	0	1	0	1	0	20.7612
4	0	92	1	0.005	1	8.88336	14.1817	2.99573	4.68767	1	0	0	0	0	1	0	21.5645
5	0	85	1	0.01	0	9.49168	14.0968	1.94591	3.82864	0	0	0	0	0	0	1	24.8358
6	0	59	0	0.005	0	8.6273	13.9256	2.70805	3.44999	0	0	1	0	1	1	1	43.1154
7	1	67	0	0.005	0	8.54714	13.8455	3.49651	3.46261	0	0	0	0	1	0	0	21.7776
8	1	65	0	0.005	0	8.44849	13.7468	2.3979	4.29592	0	0	0	1	0	0	0
9	1	71	1	0.005	0	8.44441	13.7427	2.83321	5.00797	0	0	0	1	0	0	0
10	1	72	1	0.015	1	9.52098	13.7207	2.56495	6.01738	1	0	0	0	1	0	0
11	0	74	0	0.005	0	8.37008	13.6684	2.70805	3.7612	0	0	1	0	0	1	1	27.5482
12	0	77	0	0.005	0	8.30053	13.5988	2.94444	3.92197	0	0	0	0	0	1	0	17.6309
13	1	75	0	0.005	0	8.27436	13.5727		4.19419	0	0	0	0	0	1	0	25.1559
14	0	91	0	0.005	0	8.24774	13.5461	2.63906	4.30542	0	0	0	0	0	1	0	22.0386
15	1	79	0	0.005	1	8.24276	13.5411	2.07944	4.15575	1	1	0	1	0	0	0	24.1633
16	0	78	0	0.005	0	8.17864	13.477	2.63906	4.22683	0	0	1	0	1	0	1	27.102
17	0	90	0	0.005	0	8.14787	13.4462	2.56495	4.15104	0	0	0	0	1	1	0	21.4844
18	0	86	0	0.046	0	10.3251	13.4042	2.56495	4.29592	0	0	1	0	0	1	0	20.8117
19	1	68	0	0.03	0	9.77985	13.2864	1.79176	4.45667	0	0	1	1	1	0	0	22.8395
20	0	81	0	0.005	0	7.98276	13.2811		3.7305	0	0	1	0	0	1	1	28.1943
21	0	82	0	0.026	0	9.59097	13.2406	2.56495	4.38203	0	0	1	0	1	0	1	25.3906
22	1	82	1	0.005	0	7.84031	13.1386	2.83321	5.02651	0	0	0	0	0	1	0	24.8981
23	0	82	1	0.005	0	7.82485	13.1232	3.17805	3.99636	1	0	0	0	0	1	0	20.7157
24	0	85	1	0.005	0	7.77444	13.0728	2.70805	4.94805	0	0	1	1	0	0	0	19.5006
25	1	66	1	0.005	0	7.70165	13	3.04452	4.81462	0	0	0	0	1	0	1	33.5146
26	1	71	1	0.005	1	7.67462	12.9729	2.77259		0	0	1	1	0	1	1	27.4145
27	1	86	0	0.005	0	7.61825	12.9166	2.3979	4.31615	0	0	1	0	0	0	0
28	0	87	1	0.005	0	7.61234	12.9107	2.83321	3.67122	0	0	0	0	0	1	0	21.2245
29	0	82	0	0.005	0	7.6029	12.9012	2.3979	4.02714	0	0	0	0	0	1	1	25.7117
30	1	80	0	0.005	0	7.5989	12.8972	3.21888	3.91002	1	0	0	0	0	1	1	28.4091
31	0	69	0	0.005	0	7.54009	12.8384	3.63759	3.906	0	0	1	0	0	1	1	24.7676
32	1	84	0	0.011	0	8.32434	12.8342	2.83321	3.96462	0	0	0	0	0	0	0	24.2215
33	1	60	0	0.011	0	8.30992	12.8198	2.56495	4.40916	1	0	1	0	1	1	1	30.7934
34	1	78	0	0.027	0	9.20079	12.8127	2.07944	3.97781	0	1	0	0	0	0	1	31.0477
35	1	43	0	0.005	0	7.4922	12.7905	2.07944	3.85439	1	1	0	0	0	0	0	24.0493
36	0	84	0	0.005	0	7.48381	12.7821	2.30259	4.60417	0	0	0	0	0	0	1	25.6055
37	0	81	0	0.021	0	8.91758	12.7808	2.63906	5.08203	0	0	0	1	1	1	0
38	1	77	0	0.005	0	7.44542	12.7437	2.83321	4.64535	1	0	1	0	1	1	0	21.2585
39	1	88	1	0.005	0	7.38275	12.6811	2.3979	4.56539	1	0	0	0	1	0	0	23.7812
40	0	75	0	0.019	0	8.69985	12.6632	3.49651	6.31391	0	0	1	0	0	0	1	34.6021
41	1	85	1	0.005	0	7.32185	12.6202	2.94444	3.5582	0	0	1	1	0	1	0
42	0	76	1	0.005	0	7.3072	12.6055	2.30259	3.78646	0	0	1	0	0	0	1	25.3444
43	1	80	1	0.005	0	7.3025	12.6008	3.2581	3.89792	0	0	0	0	0	0	1	26.9896
44	0	78	0	0.005	0	7.29777	12.5961	4.07754	4.30136	0	0	1	0	1	0	1	26.7698
45	1	79	0	0.005	0	7.29709	12.5954	2.3979	3.91202	0	0	1	0	1	0	0	24.2215
46	0	64	0	0.005	1	7.29506	12.5934	3.21888	3.77963	0	0	0	1	1	1	1	27.3438
47	1	87	0	0.005	0	7.29438	12.5927	2.3979	3.47507	0	0	0	0	0	0	0	17.7154
48	1	68	0	0.005	0	7.27932	12.5776	2.3979	4.32678	1	0	0	1	1	1	0	22.7244
49	1	82	0	0.005	0	7.27794	12.5763	2.30259	3.58074	0	0	0	0	0	0	0	22.0386
50	0	86	0	0.005	0	7.257	12.5553	3.2581	4.72295	0	0	0	0	0	1	0	19.5312
51	1	71	1	0.005	0	7.24351	12.5418	2.3979	5.04536	1	0	0	1	1	0	0	25.0593
52	1	73	0	0.021	0	8.66268	12.5259	3.43399	3.87743	1	0	1	1	0	0	0	24.9836
53	0	88	1	0.028	0	8.91557	12.4911	3.21888	4.00915	0	0	0	0	0	0	0	19.052
54	0	78	0	0.012	1	8.05261	12.4755	2.3979	3.46886	0	0	1	0	0	0	0	23.634
55	1	54	0	0.005	0	7.17089	12.4692	1.79176	3.08191	1	1	0	1	1	1	1	39.1365
56	0	60	0	0.005	0	7.16395	12.4623	3.09104	3.6763	1	0	1	0	1	1	1	38.4468
57	1	78	0	0.005	0	7.13728	12.4356	2.63906	4.35028	0	0	0	0	0	1	1	31.6885
58	0	72	0	0.005	0	7.12044	12.4188	0	3.8221	0	0	0	0	0	0	1	28.9062
59	1	82	1	0.011	0	7.88871	12.3986	3.43399	3.6055	0	0	0	0	0	1	0	21.5139
60	0	76	0	0.005	0	7.0859	12.3842	2.19722	3.55535	0	0	0	0	1	0	0	22.4323
61	1	70	1	0.005	0	7.06048	12.3588	3.13549	4.19268	1	0	0	0	0	1	0	19.3625
62	0	77	1	0.005	0	7.05445	12.3528		4.21065	1	0	0	0	0	1	1	26.5021
63	1	63	0	0.005	0	7.04141	12.3397	2.19722	3.50556	1	0	0	0	1	0	0	25.0135
64	1	80	0	0.005	0	7.01661	12.3149	3.43399	3.68387	0	0	0	1	0	1	0	23.4375
65	0	84	1	0.005	0	7.00397	12.3023	2.99573	4.72827	0	0	0	1	1	1	0	22.8928
66	0	86	1	0.022	0	8.47887	12.2956	3.58352	4.69501	0	0	0	0	1	0	0	16.2177
67	1	63	0	0.005	1	6.97728	12.2756	2.30259	4.09434	1	0	0	0	1	1	1	31.1951
68	0	84	0	0.114	1	10.1019	12.2734	1.94591	4.88884	0	0	0	0	1	1	0	22.3081
69	1	68	0	0.005	1	6.97261	12.2709	2.19722	3.8416	1	0	0	0	0	0	1	29.4076
70	1	57	0	0.005	0	6.97167	12.27	2.19722	3.53515	1	0	0	0	0	1	0	25.0135
71	0	82	0	0.005	0	6.9594	12.2577	2.19722	3.55535	0	0	1	0	0	1	0	18.3655
72	1	67	1	0.005	1	6.93828	12.2366	2.30259	3.26194	1	0	0	0	0	1	0	23.03
73	0	77	0	0.005	0	6.93342	12.2317	2.89037	3.41115	1	0	0	0	1	1	0	22.5827
74	1	79	0	0.005	0	6.93342	12.2317	2.48491	4.06732	0	0	0	1	0	1	1	28.3447
75	0	76	0	0.005	0	6.8742	12.1725	2.56495	3.65325	0	0	0	0	0	1	1	31.6337
76	0	86	0	0.005	0	6.86485	12.1632	2.48491	4.03247	0	0	0	1	1	1	0
77	1	86	1	0.014	0	7.88533	12.154	2.63906	4.27388	0	0	0	1	1	1	0	19.8413
78	1	74	0	0.005	0	6.85118	12.1495	2.19722	4.31482	0	1	0	0	0	1	0	25.0135
79	0	89	1	0.005	0	6.81344	12.1118	2.3979	4.73883	0	0	1	0	0	1	0	21.3333
80	0	77	0	0.005	0	6.81014	12.1085	1.94591	5.23591	0	0	0	0	0	1	0	24.093
81	1	83	0	0.039	0	8.8498	12.094	3.09104	4.7023	1	1	0	0	1	1	1	30.4218
82	1	82	0	0.059	0	9.25703	12.0873	2.48491	4.9287	0	1	0	0	0	0	0	23.3234
83	1	81	1	0.171	0	10.3203	12.0864	2.77259	6.92264	1	0	0	0	0	1	0	22.0581
84	1	84	0	0.005	0	6.74993	12.0482	1.79176	3.78646	0	0	1	1	1	1	1	38.1039
85	1	83	0	0.012	1	7.6153	12.0381	2.70805	4.37071	0	0	0	0	0	0	0	23.4375
86	1	62	0	0.04	0	8.81804	12.0369		5.40268	0	0	1	0	0	1	0	22.8571
87	0	81	0	0.005	0	6.73815	12.0365	0.693147	4.03247	1	0	1	1	0	1	0	23.0112
88	1	70	0	0.209	1	10.4631	12.0285	2.83321	5.80574	1	1	0	1	0	0	0	23.4568
89	1	60	0	0.005	1	6.72863	12.0269	1.94591	4.76046	1	0	0	1	0	0	0	24.0569
90	0	76	0	0.16	0	10.1572	11.9898	3.3673	4.57574	0	0	1	1	0	1	1	27.3438
91	0	84	0	0.005	0	6.63726	11.9356	3.3322	4.77238	0	0	1	1	1	1	1	29.271
92	1	89	0	0.005	0	6.59578	11.8941	3.78419	3.93769	0	0	0	0	1	0	0	25
93	1	68	0	0.005	0	6.58203	11.8803	2.94444	3.80221	1	0	0	0	0	0	0	20.3125
94	1	84	0	0.032	0	8.42508	11.8671	2.89037	3.77963	0	0	1	0	0	1	0	22.0522
95	1	77	0	0.07	0	9.20472	11.864	2.56495	4.99721	0	0	1	0	0	0	1	28.3848
96	1	78	0	0.005	0	6.56244	11.8608	2.48491	4.55913	1	0	1	0	1	1	1	32.872
97	0	79	0	0.005	1	6.56244	11.8608	2.56495	3.76815	0	0	0	0	0	0	1	25.2092
98	0	73	1	0.005	0	6.55962	11.8579	2.48491	3.85439	0	0	1	0	0	1	1	29.2969
99	1	62	0	0.005	0	6.55251	11.8508	2.07944	3.72328	1	0	0	1	1	1	0	23.7353
100	0	94	0	0.012	0	7.42178	11.8446	2.89037	5.34806	0	0	0	1	0	0	0	23.8751
101	1	87	0	0.028	0	8.26282	11.8384	2.77259	3.75654	0	0	1	0	0	1	0	21.2562
102	1	51	0	0.133	1	9.80571	11.8231	3.13549	6.59946	0	1	0	0	0	1	0	23.3563
103	1	77	0	0.005	0	6.48768	11.786	3.4012	3.8712	1	0	1	0	0	1	1	25.9095
104	1	77	0	0.019	0	7.79934	11.7627	3.17805	3.70377	1	0	0	0	1	1	1	27.6817
105	1	67	0	0.005	0	6.44731	11.7456	2.70805	3.89182	0	0	1	1	1	0	1	32.5964
106	0	82	1	0.005	0	6.43133	11.7296	2.48491	4.23411	0	0	0	0	0	1	0	19.9219
107	1	81	0	0.031	0	8.25192	11.7257	2.30259	4.64919	0	0	0	1	0	0	0	25.2493
108	1	73	1	0.03	0	8.21257	11.7191	2.56495	4.0483	0	0	0	0	0	0	0	24.5779
109	1	72	0	0.005	0	6.38182	11.6801	2.56495	4.37198	1	0	0	0	0	1	0	25.4694
110	0	76	0	0.005	1	6.37332	11.6716	2.3979	3.55535	0	0	0	0	0	1	1	28.4444
111	1	57	1	0.005	0	6.3699	11.6682	2.30259	4.21213	1	1	0	0	1	1	1	31.6032
112	0	83	0	0.005	0	6.35611	11.6544	2.19722	4.52179	0	0	0	0	1	1	0	23.533
113	1	59	0	0.005	1	6.34388	11.6422	1.94591	4.29592	1	0	0	0	0	0	1	32.4905
114	1	66	0	0.005	1	6.33505	11.6334	2.94444	4.56226	1	0	1	1	1	1	0
115	1	62	0	0.005	0	6.32794	11.6263	2.3979	5.26734	1	0	0	1	0	1	1	28.7347
116	1	68	0	0.005	0	6.32436	11.6227	2.70805	3.87328	0	0	0	1	1	0	1	32.112
117	1	77	0	0.005	0	6.31173	11.6101	2.48491	3.68888	1	0	0	1	0	0	0	21.8776
118	0	67	0	0.005	0	6.30445	11.6028	2.19722	3.53223	0	0	0	0	0	1	1	30.7394
119	0	83	0	0.027	0	7.98276	11.5947	2.70805	6.19318	1	0	1	1	0	0	0
120	1	78	0	0.025	1	7.8999	11.5888	3.04452	4.44852	0	0	1	0	0	0	0	23.1241
121	1	79	1	0.005	1	6.28413	11.5825	3.8712	3.32863	1	0	0	0	1	1	0	18.7783
122	0	74	0	0.005	0	6.2804	11.5787	2.63906	4.00733	0	1	0	1	1	1	1	31.5334
123	1	84	0	0.015	1	7.3696	11.5693	2.77259	4.51634	0	0	1	0	0	1	0	24.6914
124	1	82	0	0.062	0	8.78722	11.5678	4.20469	4.73883	0	0	1	0	1	0	0	21.7993
125	1	72	0	0.095	1	9.20874	11.5626	2.70805	3.81771	1	0	1	0	1	1	1	26.5338
126	1	61	0	0.005	0	6.2634	11.5617	2.83321	4.15575	1	0	0	1	1	0	0	24.5351
127	1	67	0	0.005	0	6.25767	11.556	2.89037	3.79773	1	0	0	0	0	1	1	27.0416
128	1	73	0	0.031	0	8.07807	11.5518	2.77259	4.5931	0	0	1	0	0	0	1	32.8889
129	1	83	1	0.005	0	6.24222	11.5405	2.48491	3.97029	0	0	0	0	0	1	1	26.7299
130	1	73	0	0.025	0	7.84854	11.5374	3.68888	5.95713	1	1	0	0	0	1	1	27.9904
131	0	82	0	0.005	0	6.23832	11.5366	2.3979	2.30259	0	0	1	0	1	1	1	33.3108
132	0	86	1	0.005	0	6.23245	11.5308	4.59512	4.2032	0	0	0	0	0	1	1	31.6337
133	1	69	0	0.005	0	6.20658	11.5049	2.19722	3.78872	1	0	1	1	0	0	0	24.6914
134	0	65	0	0.005	0	6.20456	11.5029	2.3979	4.30136	0	0	0	0	0	1	0
135	1	70	0	0.005	0	6.19441	11.4927	3.09104	3.95891	0	0	0	0	1	1	1	28.075
136	1	72	0	0.005	1	6.18002	11.4783	2.30259	4.23411	1	0	0	0	0	1	0	24.977
137	1	70	0	0.005	0	6.16331	11.4616	2.19722	3.91402	0	0	1	0	0	1	0	20.8086
138	0	81	0	0.005	0	6.1591	11.4574	2.89037	4.41401	0	0	0	0	0	1	1	29.3848
139	1	68	1	0.049	0	8.43142	11.4474	2.83321	4.98361	0	1	0	1	1	1	1	30.1896
140	1	80	0	0.005	0	6.13773	11.436	2.48491		1	0	0	0	1	1	0	23.5102
141	1	83	1	0.005	0	6.12249	11.4208	3.46574	3.80221	0	1	0	1	1	1	1	30.8594
142	0	84	1	0.016	0	7.27725	11.4124	2.83321	3.46261	0	0	0	0	0	1	0
143	1	50	0	0.072	0	8.77863	11.4097	3.93183	3.59457	1	0	0	1	0	1	0
144	1	70	0	0.005	0	6.10925	11.4076	2.56495	3.82428	1	0	1	0	1	1	1	27.4691
145	0	69	0	0.005	0	6.07304	11.3714	2.89037	3.64806	0	0	0	0	1	0	0	21.7193
146	1	80	1	0.005	0	6.05209	11.3504	2.56495	3.89589	0	0	0	0	0	0	0	22.5981
147	0	84	0	0.013	0	7.00125	11.3441	2.70805	3.93769	0	1	0	0	1	1	1	33.4252
148	0	75	0	0.005	0	6.03548	11.3338	2.19722	3.44042	0	1	0	0	0	0	1	33.7925
149	0	68	0	0.005	0	6.02345	11.3218	3.21888	3.906	1	0	0	0	0	1	0	21.83
150	1	52	0	0.005	0	6.01616	11.3145	0	3.35341	1	0	1	0	1	1	1	31.5617
151	1	69	0	0.005	1	6.01372	11.312		4.31749	1	0	1	0	0	1	1	26.2878
152	1	87	0	0.005	0	6.00635	11.3047	2.56495	4.2485	0	0	1	1	1	0	0	24.4898
153	0	68	0	0.005	0	5.99396	11.2923	1.60944	3.09558	0	1	0	0	0	1	1	31.2213
154	1	62	0	0.005	1	5.97889	11.2772	2.30259	3.80221	1	0	0	0	0	1	1	25.8806
155	1	81	0	0.005	0	5.97635	11.2747	2.83321	4.15261	1	0	0	0	1	1	1	27.0416
156	0	87	1	0.005	0	5.96358	11.2619	2.70805		0	0	0	1	1	0	1	24.7676
157	1	71	0	0.005	1	5.92693	11.2252	2.48491	3.57515	1	0	1	0	0	1	1	30.4498
158	1	76	0	0.011	0	6.71174	11.2216	2.70805	4.55598	0	0	1	1	0	0	1	32.2831
159	0	79	0	0.005	0	5.8944	11.1927	3.21888	3.79098	0	0	0	0	1	1	0	24.3418
160	1	84	0	0.005	0	5.8944	11.1927	3.3322	4.91779	0	0	0	0	0	1	1	27.7177
161	1	61	0	0.01	0	6.58755	11.1927	2.56495	3.89995	0	0	1	0	1	0	1	27.102
162	1	58	0	0.005	0	5.89164	11.19	2.99573	3.94546	1	0	0	0	0	1	0	25.3515
163	1	86	0	0.027	0	7.57507	11.187	3.98898	3.52046	0	1	0	0	0	1	0
164	0	64	0	0.005	0	5.8861	11.1844	2.3979	3.46574	1	0	0	0	1	1	1	27.2392
165	1	71	0	0.005	0	5.86363	11.1619	2.48491	3.54674	0	0	0	0	1	1	1	25.8264
166	1	61	0	0.005	0	5.86079	11.1591	3.2581	3.51453	1	0	0	1	1	1	1	27.6817
167	0	67	0	0.005	0	5.84354	11.1419	3.66356	3.23868	0	0	0	1	1	1	1	29.2969
168	0	83	0	0.005	0	5.83773	11.136	2.77259	4.75359	0	0	0	1	0	0	1	29.0174
169	0	87	0	0.023	0	7.35692	11.1292	2.48491		0	1	0	1	1	0	1	29.8233
170	1	61	0	0.005	0	5.826	11.1243	3.2581	3.3673	1	0	0	0	0	1	1	26.6436
171	0	76	1	0.005	0	5.81114	11.1095	2.70805	4.30271	0	0	0	0	1	1	0	23.8751
172	0	83	0	0.005	0	5.80212	11.1004	3.49651	4.23844	0	0	1	0	0	1	1	28.3447
173	1	81	0	0.005	0	5.77765	11.076	2.56495	3.21487	1	0	1	0	0	1	0	24.8016
174	1	72	0	0.005	1	5.76832	11.0666	2.3979	3.79997	0	1	0	1	1	1	1	28.3937
175	1	61	0	0.005	0	5.73979	11.0381	2.89037	4.22975	0	1	0	0	0	0	1	37.874
176	1	74	0	0.029	0	7.49276	11.0332	2.83321	3.94932	1	0	0	1	0	0	1	33.4124
177	1	70	0	0.005	0	5.7301	11.0284	2.3979	3.7542	1	0	0	0	0	1	0	24.4193
178	0	71	0	0.005	0	5.71373	11.0121	3.2581	3.29584	0	0	1	0	0	1	0	23.4375
179	1	53	0	0.005	1	5.70378	11.0021		4.02714	1	1	0	0	0	0	1	33.464
180	1	83	0	0.005	0	5.70378	11.0021	3.52636	4.43912	1	0	0	0	0	1	0	24.2424
181	1	59	0	0.005	0	5.70378	11.0021	1.94591	3.68387	1	0	0	1	0	0	1	27.968
182	0	77	0	0.005	0	5.68358	10.9819	2.63906	3.86912	0	0	0	0	0	1	0	23.4375
183	0	83	0	0.005	0	5.68017	10.9785	2.70805	3.70623	0	0	1	0	0	0	1	26.079
184	0	52	0	0.005	0	5.68017	10.9785	2.77259	3.4012	1	0	1	1	1	0	1	28.125
185	1	64	0	0.032	0	7.52294	10.965	3.46574	3.48738	1	0	0	0	0	0	0
186	1	78	0	0.044	1	7.83281	10.9564	1.60944	5.07517	0	1	0	0	0	1	1	27.7778
187	0	79	0	0.005	0	5.63479	10.9331	2.99573	3.21084	0	0	0	0	0	1	0
188	1	71	0	0.012	0	6.51026	10.9331	2.77259	4.2932	1	0	0	1	1	1	1	31.0477
189	1	78	0	0.029	0	7.39265	10.9331	3.13549	4.46935	1	1	0	0	1	1	1	31.7083
190	0	63	0	0.062	1	8.14902	10.9296	2.48491	5.89605	0	1	0	0	1	1	1	29.7578
191	1	64	0	0.005	0	5.6204	10.9187	2.48491		1	0	0	1	0	0	0	21.7014
192	1	75	0	0.005	0	5.59471	10.893	2.56495	3.94352	0	0	0	1	1	1	0	24.977
193	0	77	0	0.005	1	5.57973	10.878	2.30259	4.06044	0	0	0	0	0	0	1	27.1178
194	0	78	0	0.005	0	5.57973	10.878	2.19722	3.57515	0	0	0	0	0	1	1	26.0262
195	1	60	0	0.005	0	5.57215	10.8705	2.30259	3.78872	1	0	0	0	0	0	1	28.3951
196	0	83	0	0.005	0	5.55683	10.8551	3.09104	4.74493	0	0	0	1	0	1	1	26.5625
197	1	80	0	0.005	0	5.51343	10.8117	2.3979	4.48864	0	0	1	0	0	0	0	23.9188
198	1	70	0	0.005	0	5.51343	10.8117	3.46574	4.66814	1	0	0	0	1	1	1	30.116
199	0	83	0	0.005	1	5.50533	10.8036	3.09104	3.54385	0	0	0	1	0	0	1	28.4444
200	0	68	0	0.005	0	5.50126	10.7996	3.61092	3.92197	0	0	0	0	1	1	1	29.3724
201	1	62	0	0.012	0	6.32794	10.7508	2.70805	3.76815	1	1	0	0	1	1	1	33.5744
202	1	78	0	0.005	0	5.45104	10.7494	2.3979	3.63759	0	0	0	0	1	1	0	25.0593
203	0	90	0	0.01	0	6.13773	10.7429	2.30259	4.39445	0	0	0	0	0	0	0
204	1	72	0	0.005	0	5.43372	10.732	2.89037	4.11087	1	0	1	0	1	1	1	28.3937
205	0	76	0	0.005	0	5.43372	10.732	2.56495	3.71357	0	1	0	1	1	0	0	24.0882
206	0	83	0	0.005	0	5.42935	10.7277	1.94591	3.2884	0	1	0	1	1	1	0	22.0386
207	0	79	0	0.005	0	5.42935	10.7277	2.63906	2.30259	0	0	0	0	0	0	0	23.5304
208	1	69	0	0.005	0	5.42053	10.7189	2.48491	4.35157	1	0	1	0	1	1	1	33.2621
209	1	79	0	0.048	0	7.67833	10.7149	3.04452	4.26127	0	0	0	0	0	1	0	24.4898
210	0	79	0	0.005	0	5.40717	10.7055	3.3673	4.33073	0	0	0	1	1	1	0	19.8347
211	0	85	1	0.052	0	7.72709	10.6836	2.89037	5.0337	0	0	0	1	1	1	0	23.4375
212	0	55	0	0.005	0	5.3799	10.6782	2.3979	3.09558	1	0	0	0	1	1	0	23.2335
213	1	78	0	0.005	0	5.37528	10.6736	2.19722	3.71844	0	0	0	1	1	0	1	26.9274
214	0	74	0	0.005	0	5.37528	10.6736	2.94444	4.80402	0	0	1	1	0	0	1	30.0433
215	1	81	0	0.005	0	5.37528	10.6736	2.3979	3.66356	1	0	0	1	0	1	0	22.4913
216	1	66	0	0.005	1	5.37064	10.669	2.3979	3.69635	1	0	1	1	1	0	1	34.2561
217	0	76	0	0.005	0	5.36129	10.6596	2.63906	3.66868	0	0	0	1	1	1	1	22.8928
218	1	79	0	0.005	0	5.35659	10.6549	2.70805	4.5207	1	0	1	0	0	1	0	22.4059
219	0	61	0	0.005	0	5.35186	10.6502	2.63906	3.27714	1	0	0	0	0	1	0	23.3355
220	0	71	0	0.005	0	5.34711	10.6454	0	3.44042	1	0	1	1	0	0	1	26.4855
221	0	74	0	0.005	0	5.34711	10.6454		3.97968	0	0	1	0	0	1	1	27.5482
222	0	66	0	0.005	1	5.33272	10.631	2.19722	3.61362	0	0	0	1	0	0	0	16.9747
223	0	45	0	0.005	0	5.33272	10.631	2.3979	2.30259	1	0	0	0	0	1	0	22.6474
224	0	80	0	0.005	0	5.32788	10.6262	3.3673	4.00551	0	0	0	0	0	1	1	24.6094
225	0	87	0	0.021	0	6.74876	10.612	2.99573	4.29183	0	0	1	0	0	1	1	31.25
226	1	64	0	0.005	0	5.31321	10.6115	2.70805	3.48431	1	0	0	1	0	0	1	28.0689
227	1	50	0	0.005	0	5.3033	10.6016	3.29584	3.22684	0	0	1	0	0	1	1	38.5343
228	1	49	0	0.005	0	5.28827	10.5866	3.09104	3.30322	1	0	0	0	1	1	1	25.5593
229	1	72	0	0.005	0	5.2832	10.5815	2.07944	3.80221	1	0	0	0	0	0	0	23.7954
230	0	88	0	0.005	0	5.27811	10.5764		4.10099	0	0	0	0	0	1	0
231	1	62	0	0.005	0	5.26786	10.5662	3.58352	2.30259	1	0	0	1	1	1	1	25.7276
232	0	81	0	0.005	0	5.26269	10.561		4.34251	0	0	0	0	0	1	1	35.1562
233	0	58	0	0.005	0	5.24702	10.5453	2.07944	3.16969	1	0	1	0	0	0	0	23.833
234	1	78	1	0.024	1	6.81235	10.542	2.56495	5.04793	0	0	1	0	0	1	0	24.8591
235	1	63	0	0.005	0	5.24175	10.5401	4.21951	3.81331	1	0	0	0	1	1	1	29.0466
236	1	66	0	0.01	1	5.92959	10.5348		4.56747	0	0	1	0	0	0	1	26.6728
237	1	57	0	0.005	0	5.22575	10.5241		3.157	1	0	0	0	1	1	1	27.4286
238	0	81	0	0.005	0	5.22575	10.5241	4.36945	3.76584	0	0	0	0	1	1	0	20.0288
239	1	68	0	0.005	0	5.22036	10.5187	0	4.36691	1	0	0	0	0	1	1	28.6927
240	1	63	0	0.005	0	5.20949	10.5078	3.68888	4.30542	1	0	1	0	0	1	1	30.854
241	1	69	0	0.005	0	5.19296	10.4913	2.3979	3.13983	0	0	0	0	0	0	0	23.6652
242	0	68	1	0.005	0	5.17615	10.4745	2.83321	3.75654	0	0	0	0	0	1	1	25.2826
243	0	84	0	0.005	0	5.16479	10.4631	1.38629	3.68387	0	0	0	0	1	1	0	22.3214
244	0	77	0	0.005	0	5.15329	10.4516	2.19722	3.54962	0	1	0	0	1	1	1	35.4564
245	1	63	0	0.005	0	5.15329	10.4516	2.48491	3.87743	1	0	1	1	1	1	1	28.3951
246	0	78	1	0.005	0	5.14166	10.44	2.19722	3.60821	0	0	0	0	0	1	1	28.075
247	1	69	0	0.005	0	5.12396	10.4223	2.19722	3.45316	1	0	1	0	0	1	1	32.3737
248	1	54	0	0.005	0	5.12396	10.4223	2.19722	2.30259	1	0	1	1	1	1	1	30.3233
249	1	52	0	0.005	0	5.12396	10.4223	2.3979	3.64545	1	0	0	0	0	1	0	19.6052
250	1	65	0	0.005	0	5.0814	10.3797	2.63906	4.41884	1	0	0	0	0	0	0	24.2215
251	0	77	0	0.005	0	5.07517	10.3735	2.48491	3.65325	0	1	0	0	1	1	1	28.441
252	1	77	0	0.005	0	5.03695	10.3353	4.74493	4.62203	0	1	0	0	0	0	1	27.1416
253	1	54	0	0.005	0	5.01064	10.309	3.52636	4.00733	1	0	0	0	0	1	1	28.0102
254	1	66	0	0.005	0	5.00395	10.3023	2.94444	3.44362	1	0	1	1	1	1	1	32.9507
255	1	61	0	0.005	0	4.97673	10.2751	2.70805	3.68888	0	0	1	0	1	1	1	33.8123
256	1	48	0	0.005	0	4.95583	10.2541	2.07944	3.65584	1	0	0	1	1	1	1	38.1963
257	1	66	0	0.005	1	4.95583	10.2541	2.48491	3.68888	0	0	1	0	0	1	0
258	0	81	0	0.005	0	4.93447	10.2328	2.56495	2.30259	0	1	0	1	0	0	1	27.1809
259	0	60	0	0.005	0	4.91998	10.2183	1.79176	3.57795	1	0	0	0	1	1	1	30.478
260	1	78	0	0.012	0	5.78996	10.2128	2.77259	3.93574	1	0	1	0	0	1	1	26.1962
261	0	64	0	0.005	0	4.89035	10.1887	2.19722	4.87367	0	0	1	0	0	1	1	27.6817
262	1	54	0	0.033	1	6.77194	10.1832	2.70805	5.05306	1	0	1	0	0	1	1	29.3878
263	0	55	0	0.005	0	4.8752	10.1735	2.07944	3.77963	1	0	0	0	0	1	1	30.8463
264	1	66	0	0.064	0	7.41938	10.1683	2.83321	5.56873	1	0	1	0	0	1	1	31.1419
265	1	56	0	0.005	0	4.85203	10.1503	2.70805	3.54385	1	0	0	0	0	1	0	23.4568
266	1	86	1	0.005	0	4.84419	10.1425	2.07944	3.90801	1	0	0	1	0	1	0	16.9753
267	1	59	0	0.018	1	6.1203	10.1377	2.70805	3.49347	1	0	1	1	0	1	1	27.7778
268	1	71	0	0.005	0	4.83628	10.1346	2.48491	4.23266	1	0	0	1	1	1	1	31.1791
269	0	86	0	0.005	1	4.82831	10.1266	2.56495	3.49347	0	0	0	0	0	1	1	31.1951
270	0	72	0	0.005	0	4.82028	10.1186	3.17805	3.8221	0	0	1	1	1	1	1	25.3515
271	1	56	0	0.005	0	4.81218	10.1105	2.07944	4.21951	1	0	0	0	0	1	1	25.6971
272	0	60	0	0.005	0	4.78749	10.0858	2.07944	3.2068	1	0	0	0	1	1	0	23.7118
273	1	68	1	0.005	1	4.77912	10.0774	2.56495	3.75887	1	0	0	0	1	1	0	25.2163
274	1	50	0	0.033	1	6.66058	10.0718	2.30259	4.61512	1	1	0	0	0	0	1	29.3962
275	1	66	0	0.005	0	4.77068	10.069	2.63906	3.93769	1	0	0	0	1	1	1	26.7755
276	0	58	0	0.005	0	4.77068	10.069	2.63906	3.29584	1	0	0	0	0	1	1	28.6851
277	0	63	0	0.005	0	4.77068	10.069	3.89182	3.73767	0	1	0	0	0	1	1	27.3438
278	0	57	0	0.005	0	4.76217	10.0605	1.79176	3.57515	0	0	0	0	1	1	1	30.2222
279	1	72	1	0.005	0	4.74493	10.0432	2.99573	4.02356	0	0	0	0	1	1	1	27.0416
280	1	53	0	0.005	0	4.7362	10.0345	2.19722	3.46574	1	0	0	0	0	1	0	23.9395
281	1	70	1	0.029	1	6.47543	10.0159	3.98898	4.492	0	1	0	0	0	1	1	31.0137
282	1	64	1	0.005	0	4.70953	10.0078	2.3979	3.90197	1	0	0	0	0	1	1	29.321
283	0	59	0	0.005	0	4.69135	9.98967	2.19722	3.25424	0	0	0	1	1	1	1	25.711
284	1	66	1	0.005	0	4.68213	9.98045	2.83321	3.76352	1	1	0	0	1	1	1	31.1419
285	0	73	0	0.005	0	4.68213	9.98045	2.63906	3.60005	0	0	0	0	1	0	1	28.9062
286	0	53	0	0.005	0	4.65396	9.95228	2.77259	3.37417	1	0	0	1	0	1	0	17.1875
287	1	63	0	0.005	0	4.63473	9.93305	2.30259	3.627	1	0	0	0	1	1	0	24.4418
288	1	64	0	0.005	0	4.63473	9.93305	2.63906	3.08191	0	0	1	0	1	1	1	33.4622
289	0	82	0	0.005	0	4.62497	9.92329	0	3.89995	0	0	0	0	0	1	0	22.4996
290	1	84	0	0.005	0	4.61512	9.91344	3.17805	4.63957	1	0	0	0	0	1	0	24.0741
291	1	47	1	0.005	0	4.61512	9.91344	3.4012	3.7542	1	0	0	1	0	0	0
292	0	78	0	0.005	1	4.60517	9.90349	3.78419	4.23844	0	0	0	0	1	1	1	27.3438
293	1	54	0	0.005	1	4.59512	9.89344	2.56495	3.88362	1	0	0	0	0	1	1	29.5858
294	1	78	0	0.005	0	4.59512	9.89344	2.07944	3.70868	1	0	0	0	1	1	1	25.6896
295	1	65	0	0.005	0	4.59512	9.89344	1.79176	3.53515	1	0	0	0	0	1	1	31.4359
296	1	66	1	0.005	0	4.59512	9.89344	2.56495	3.3569	0	1	0	0	1	1	1	26.6436
297	0	82	0	0.005	0	4.57471	9.87303	2.30259	4.237	0	0	0	0	0	1	0	23.833
298	0	81	0	0.013	0	5.52545	9.86826	2.99573	5.49717	0	0	1	0	0	1	1	27.6817
299	1	44	0	0.005	0	4.55388	9.85219	2.19722	3.24259	1	0	0	0	0	1	1	30.7787
300	1	51	0	0.005	0	4.49981	9.79813	3.09104	3.49347	1	0	1	0	0	1	0	25.2493
301	1	62	0	0.005	0	4.49981	9.79813	2.89037		0	0	0	1	1	1	1	36.6289
302	1	61	0	0.005	0	4.49981	9.79813	2.30259	3.53223	1	0	0	0	0	1	1	30.7934
303	1	55	0	0.005	0	4.48864	9.78695	2.07944	3.44681	1	0	0	0	1	1	1	25.5354
304	1	83	0	0.005	0	4.46591	9.76423	2.56495	4.20469	1	0	0	0	1	1	0	19.1001
305	0	67	0	0.005	0	4.46591	9.76423	2.48491	3.43399	1	0	0	0	0	1	0	18.7328
306	1	45	0	0.005	0	4.43082	9.72913	2.30259	3.39115	1	0	0	1	0	1	0
307	0	70	0	0.005	0	4.41884	9.71716	2.63906	3.66356	1	0	1	1	1	1	1	27.2392
308	1	54	0	0.005	0	4.36945	9.66777	2.19722	3.64545	1	0	0	0	1	1	0	21.0373
309	1	39	0	0.005	0	4.34381	9.64212	2.77259	4.94093	1	0	0	0	0	1	1	31.5559
310	1	71	0	0.005	1	4.33073	9.62905	2.99573	4.10264	1	0	1	0	1	1	1	29.3524
311	1	72	0	0.015	0	5.42935	9.62905	4.07754	5.15675	0	0	1	0	0	1	1	26.1224
312	1	75	0	0.005	0	4.31749	9.61581	4.33073	4.4705	1	0	0	1	1	0	1	31.8878
313	1	70	1	0.005	0	4.30407	9.60238	2.70805	3.7281	0	1	0	0	1	1	1	29.0659
314	0	65	0	0.005	0	4.30407	9.60238	3.46574	2.30259	0	0	1	0	1	1	1	27.4348
315	0	76	0	0.005	0	4.26268	9.561	4.02535	4.01277	1	0	0	0	1	1	1	30.7574
316	1	69	0	0.005	1	4.21951	9.51783	3.17805	3.46574	0	0	0	0	1	1	0	24.0317
317	1	68	0	0.005	0	4.18965	9.48797	2.63906	3.74005	1	0	0	0	0	1	1	27.6817
318	0	52	0	0.005	0	4.15888	9.4572	2.3979	3.49651	1	0	0	0	0	1	0	23.3844
319	0	70	0	0.005	0	4.15888	9.4572	0.693147	3.58074	0	0	0	0	0	1	1	24.5089
320	1	45	0	0.005	0	4.09434	9.39266	2.07944	3.20275	1	1	0	0	0	1	1	32.9507
321	1	54	0	0.005	0	4.09434	9.39266	2.94444	3.64806	0	0	0	0	0	1	1	30.7787
322	0	67	0	0.01	1	4.77912	9.38429	2.30259	3.3322	1	0	0	1	0	0	0	22.0386
323	0	61	0	0.005	0	4.07754	9.37585	3.09104	4.14472	1	1	0	1	1	0	1	27.852
324	1	47	0	0.005	0	4.04305	9.34137	2.70805	3.41444	1	0	0	1	1	1	1	28.0899
325	1	67	0	0.005	0	4.04305	9.34137	2.77259	3.61362	1	0	0	0	0	1	1	29.9836
326	0	68	0	0.005	0	4.04305	9.34137		2.30259	1	0	0	0	0	1	1	24.6548
327	0	79	1	0.048	1	6.24611	9.28266	3.29584	4.42004	0	0	0	0	0	1	0	24.1415
328	1	60	1	0.005	0	3.95124	9.24956	2.63906	3.79997	0	1	0	1	1	0	1	31.3972
329	0	88	0	0.019	0	5.27811	9.24143	2.56495	4.41522	0	0	1	0	0	1	1	26.0262
330	1	47	0	0.005	0	3.93183	9.23014	2.70805	3.39786	1	0	0	0	1	1	1	29.7619
331	1	58	1	0.005	1	3.93183	9.23014	2.30259	3.60005	1	0	0	0	0	0	1	28.3447
332	1	67	0	0.005	0	3.91202	9.21034	2.07944	3.69883	1	0	0	1	1	0	1	29.0253
333	1	59	0	0.005	0	3.91202	9.21034	2.70805	4.36945	1	0	1	1	1	0	0	23.5666
334	1	50	0	0.005	0	3.89182	9.19014	2.63906	2.30259	1	1	0	1	1	1	0	24.6755
335	0	78	0	0.005	0	3.89182	9.19014	4.07754	3.23475	0	0	0	0	1	0	1	26.9531
336	0	37	0	0.005	0	3.89182	9.19014	2.19722	2.30259	1	0	0	0	0	1	0	24.4646
337	1	59	0	0.005	0	3.89182	9.19014	2.30259	3.09558	1	0	0	0	1	1	0	23.939
338	1	58	0	0.005	0	3.89182	9.19014	2.48491	3.83945	1	0	0	1	1	0	0
339	1	57	0	0.013	0	4.82831	9.17112	2.63906	4.43675	1	0	0	0	1	1	0	24.6914
340	1	68	0	0.027	0	5.51343	9.12535	2.70805	4.49312	0	0	1	1	1	0	1	30.6148
341	1	52	0	0.005	0	3.80666	9.10498	2.77259	3.47816	1	0	0	0	1	1	1	30.1162
342	1	77	0	0.005	0	3.80666	9.10498	2.19722	3.42426	0	0	1	0	0	1	0
343	0	49	0	0.005	0	3.78419	9.08251	2.77259	4.01818	1	0	0	0	1	0	1	33.3866
344	1	48	0	0.005	0	3.7612	9.05952	2.3979	3.054	1	0	0	1	0	1	0
345	0	64	0	0.005	0	3.73767	9.03599		3.62167	1	0	0	0	0	1	0	17.7154
346	1	65	0	0.128	0	6.92461	8.98034	3.21888	5.00529	1	0	1	0	1	0	1	27.1706
347	1	59	1	0.005	0	3.66356	8.96188	2.3979	3.71113	1	0	0	0	1	1	1	25.8806
348	1	70	0	0.005	0	3.63759	8.9359	2.56495	4.01818	1	0	1	0	0	1	1	29.9383
349	1	44	0	0.005	0	3.63759	8.9359	3.46574	3.86073	1	0	0	0	1	1	1	35.7496
350	1	51	0	0.005	0	3.63759	8.9359	2.30259	3.67122	1	0	0	1	1	1	1	32.2421
351	0	54	0	0.005	0	3.61092	8.90924	2.3979	3.43399	1	0	1	0	0	0	1	36.1323
352	0	82	1	0.005	0	3.55535	8.85367	4.04305	3.94158	1	0	0	0	0	0	1	30.4832
353	1	53	1	0.281	1	7.55904	8.82844	2.77259	5.15213	0	0	0	0	0	1	0	24.2587
354	0	77	0	0.005	0	3.46574	8.76405	2.48491	3.2308	0	0	0	0	0	0	1	29.6875
355	1	71	0	0.005	0	3.43399	8.7323	2.48491	4.06903	1	0	0	0	0	1	1	26.2773
356	1	45	0	0.005	0	3.3673	8.66561	0	3.71601	1	0	0	0	0	1	1	29.9383
357	1	58	0	0.005	0	3.3322	8.63052	3.13549	4.53903	1	0	0	0	1	1	0	23.5036
358	1	55	0	0.005	0	3.29584	8.59415	2.77259	3.44681	1	0	0	0	1	1	1	26.1493
359	1	62	0	0.03	0	5.0689	8.57546	2.94444	3.54385	0	0	0	0	0	1	0
360	1	59	0	0.005	0	3.21888	8.51719	3.04452	3.91402	1	0	0	0	0	1	0	24.3025
361	1	46	0	0.019	0	4.39445	8.35777	2.83321	5.20346	1	0	0	1	1	1	0	23.7654
362	1	55	1	0.005	0	2.89037	8.18869	2.63906	3.3322	1	0	0	1	1	0	1	26.3158
363	0	64	0	2.8	1	9.12728	8.09767		4.42843	0	1	0	1	0	0	0
364	1	54	0	0.005	0	2.77259	8.07091	2.63906	4.15261	1	0	1	1	1	1	1	27.7778
365	1	73	0	0.005	1	2.77259	8.07091	2.30259	4.1239	1	0	1	1	1	0	1	30.4218
366	1	52	0	0.005	0	2.70805	8.00637	2.63906	3.24649	1	0	0	0	0	1	0	25.0135
367	1	61	0	0.005	0	1.79176	7.09008	2.56495	3.40453	1	0	0	0	1	0	1	28.3737
